# Supplementary material for: Evaluating the toxicity profile of combination immune checkpoint inhibitors: a disproportionality analysis of real-world adverse events from the FDA Adverse Event Reporting System for tremelimumab, durvalumab, ipilimumab, and nivolumab
Source: Front Immunol. 2025 Sep 1;16:1631273. doi: 10.3389/fimmu.2025.1631273 (PMC12434006; doi:10.3389/fimmu.2025.1631273)
Supplement: Additional File 1 — Baseline information of all medications. Description of data: Presentation of baseline data for 6 medication groups. [file Table1.xls]

## Sheet: sICIs and dICIs
Indicator (%)	Ipilimumab	Nivolumab	Durvalumab	Tremelimumab	Ipilimumab+Nivolumab	Durvalumab+Tremelimumab
Gender							χ² 275.094, p < 0.001	Cramer’s V 0.050, p < 0.001
Female	2,021 (27.36)	8,289 (28.06)	1,405 (26.62)	6 (24.00)	3,574 (29.16)	117 (20.78)
Male	3,409 (46.15)	15,447 (52.28)	2,750 (52.10)	11 (44.00)	6,537 (53.34)	326 (57.90)
Unspecified	1,956 (26.48)	5,808 (19.66)	1,123 (21.28)	8 (32.00)	2,145 (17.50)	120 (21.31)
Age							χ² 1648.711, p < 0.001	Cramer’s V 0.077, p < 0.001
<18	8 (0.11)	74 (0.25)			27 (0.22)	1 (0.18)
18-44	419 (5.67)	1,166 (3.95)	69 (1.31)		797 (6.50)	6 (1.07)
45-64	1,396 (18.90)	6,414 (21.71)	973 (18.44)	4 (16.00)	3,211 (26.20)	103 (18.29)
65-74	881 (11.93)	5,803 (19.64)	992 (18.79)	2 (8.00)	2,628 (21.44)	117 (20.78)
≥75	516 (6.99)	3,689 (12.49)	571 (10.82)		1,640 (13.38)	98 (17.41)
Unspecified	4,166 (56.40)	12,398 (41.96)	2,673 (50.64)	19 (76.00)	3,953 (32.25)	238 (42.27)
Mean (SD)	60.74 (14.00)	64.43 (13.02)	66.47 (10.10)	59.14 (8.27)	62.91 (13.61)	68.03 (11.39)
Median (Q1, Q3)	62.00 (52.00, 71.00)	66.00 (57.00, 73.00)	67.00 (60.00, 74.00)	59.50 (52.00, 65.00)	65.00 (55.00, 72.00)	70.00 (61.00, 76.00)
Min, Max	4.00, 99.00	0.00, 120.00	19.00, 100.00	47.52, 70.00		7.00, 90.00
Reporting year							χ² 31646.125, p < 0.001	Cramer’s V 0.339, p < 0.001
2011	263 (3.56)
2012	839 (11.36)
2013	649 (8.79)				3 (0.02)
2014	972 (13.16)				9 (0.07)
2015	808 (10.94)	994 (3.36)			113 (0.92)
2016	828 (11.21)	3,820 (12.93)			381 (3.11)
2017	1,114 (15.08)	4,651 (15.74)	23 (0.44)		741 (6.05)
2018	704 (9.53)	3,950 (13.37)	316 (5.99)		1,067 (8.71)	1 (0.18)
2019	432 (5.85)	4,243 (14.36)	693 (13.13)		1,671 (13.63)
2020	241 (3.26)	3,435 (11.63)	824 (15.61)		1,600 (13.05)	83 (14.74)
2021	188 (2.55)	3,262 (11.04)	806 (15.27)		1,751 (14.29)	3 (0.53)
2022	126 (1.71)	2,865 (9.70)	754 (14.29)		2,051 (16.73)	5 (0.89)
2023	135 (1.83)	1,543 (5.22)	1,105 (20.94)	18 (72.00)	1,685 (13.75)	204 (36.23)
2024	87 (1.18)	781 (2.64)	757 (14.34)	7 (28.00)	1,184 ( 9.66)	267 (47.42)
Reporter							χ² 10507.757, p < 0.001	Cramer’s V 0.195, p < 0.001
Pharmacist	810 (10.97)	5,818 (19.69)	789 (14.95)	8 (32.00)	3,248 (26.50)	62 (11.01)
Physician	1,422 (19.25)	9,649 (32.66)	2,404 (45.55)	16 (64.00)	5,245 (42.80)	486 (86.32)
Other health-professional	1,901 (25.74)	4,871 (16.49)	84 (1.59)		1,756 (14.33)	3 (0.53)
Lawyer		20 (0.07)			6 (0.05)
Consumer	3,232 (43.76)	9,116 (30.86)	1,276 (24.18)	1 (4.00)	1,975 (16.11)	12 (2.13)
Unspecified	21 (0.28)	70 (0.24)	725 (13.74)		26 (0.21)
Serious report							χ² 2112.978, p < 0.001	Cramer’s V 0.196, p < 0.001
Serious	5,122 (69.35)	25,766 (87.21)	4,783 (90.62)	15 (60.00)	11,141 (90.90)	523 (92.90)
Non-Serious	2,264 (30.65)	3,778 (12.79)	495 (9.38)	10 (40.00)	1,115 (9.10)	40 (7.10)
Outcome							χ² 1456.145, p < 0.001	Cramer’s V 0.063, p < 0.001
Life-Threatening	152 (2.06)	1,241 (4.20)	165 (3.13)	1 (4.00)	748 (6.10)	72 (12.79)
Hospitalization	1,685 (22.81)	7,443 (25.19)	959 (18.17)	4 (16.00)	4,622 (37.71)	223 (39.61)
Disability	57 (0.77)	388 (1.31)	64 (1.21)		133 (1.09)	10 (1.78)
Death	1,358 (18.39)	9,729 (32.93)	1,894 (35.88)	4 (16.00)	3,088 (25.20)	150 (26.64)
Congenital Anomaly	1 (0.01)	12 (0.04)	2 (0.04)		6 (0.05)
Intervention	8 (0.11)	23 (0.08)	10 (0.19)		12 (0.10)
Other	3,777 (51.14)	23,557 (79.74)	2,555 (48.41)	8 (32.00)	9,878 (80.60)	257 (45.65)
Onset time							χ² 921.869, p < 0.001	Cramer’s V 0.058, p < 0.001
0-30 days	475 (6.43)	2,751 (9.31)	400 (7.58)	2 (8.00)	1,576 (12.86)	110 (19.54)
31-60 days	319 (4.32)	1,084 (3.67)	201 (3.81)		714 (5.83)	30 (5.33)
61-90 days	224 (3.03)	666 (2.25)	131 (2.48)		417 (3.40)	13 (2.31)
91-120 days	87 (1.18)	508 (1.72)	90 (1.71)		220 (1.80)	8 (1.42)
121-150 days	24 (0.32)	352 (1.19)	59 (1.12)		140 (1.14)	2 (0.36)
151-180 days	13 (0.18)	282 (0.95)	48 (0.91)		77 (0.63)	2 (0.36)
181-360 days	53 (0.72)	861 (2.91)	137 (2.60)		221 (1.80)	3 (0.53)
>360 days	57 (0.77)	601 (2.03)	34 (0.64)		149 (1.22)
N (Missing)	1,252 (6,134)	7,105 (22,439)	1,100 (4,178)	2 (23)	3,514 (8,742)	168 (395)
Mean (SD)	127.71 (433.80)	127.94 (227.53)	92.16 (115.52)	4.00 (5.66)	79.14 (147.49)	34.67 (39.55)
Median (Q1, Q3)	43.5 (20.00, 75.50)	52 (14.00, 147.00)	53 (20.00, 122.50)	4 (0.00, 8.00)	37 (14.00, 84.00)	21.5 (9.00, 47.50)
