# Supplementary material for: Evaluating the toxicity profile of combination immune checkpoint inhibitors: a disproportionality analysis of real-world adverse events from the FDA Adverse Event Reporting System for tremelimumab, durvalumab, ipilimumab, and nivolumab
Source: Front Immunol. 2025 Sep 1;16:1631273. doi: 10.3389/fimmu.2025.1631273 (PMC12434006; doi:10.3389/fimmu.2025.1631273)
Supplement: Additional File 2 — AEs signal strength of all medications at the level of PTs (a > 100). Description of data: A demonstration of the intensity of medication-related AEs at the PT level for cases exceeding 100. [file Table2.xls]

## Sheet: ROR and IC
System organ class	SOC code	Preferred term	PT code	Dual immunotherapy group ROR	Dual immunotherapy group ROR025	Dual immunotherapy group IC025	Ipilimumab ROR	Ipilimumab ROR025	Ipilimumab IC025	Nivolumab ROR	Nivolumab ROR025	Nivolumab IC025	Durvalumab ROR	Durvalumab ROR025	Durvalumab IC025
Blood and lymphatic system disorders	10005329	Thrombocytopenia	10043554	0.550279	0.422174	-1.05028	0.638239	0.44437	-1.09317	1.98053	1.59839	0.150814	0.746066	0.493384	-0.977277
Cardiac disorders	10007541	Myocarditis	10028606	2.2207	1.84309	0.485512	0.263361	0.159853	-2.43875	0.748276	0.621196	-0.457586	0.727797	0.492934	-0.977502
Cardiac disorders	10007541	Pericardial effusion	10034474	0.834697	0.61504	-0.630496	0.225052	0.106031	-2.90701	1.8494	1.40304	0.0448111	0.741115	0.431441	-1.15294
Cardiac disorders	10007541	Immune-mediated myocarditis	10082606	2.9217	2.27094	0.610251	0.119409	0.0444443	-3.93326	0.661329	0.512633	-0.653502	0.488186	0.259144	-1.8018
Endocrine disorders	10014698	Adrenal insufficiency	10001367	2.50307	2.11051	0.602332	1.13772	0.8882	-0.202268	0.510674	0.427785	-0.779226	0.239544	0.131789	-2.71815
Endocrine disorders	10014698	Hyperthyroidism	10020850	1.87236	1.51464	0.305341	0.40349	0.254075	-1.82318	0.712638	0.577788	-0.529549	1.20687	0.846973	-0.276891
Endocrine disorders	10014698	Hypopituitarism	10021067	2.91336	2.24096	0.593907	2.11149	1.54436	0.417569	0.292161	0.21547	-1.5236	0.102399	0.0254462	-4.35259
Endocrine disorders	10014698	Thyroiditis	10043778	2.6691	2.08023	0.545509	0.558958	0.345864	-1.41893	0.587125	0.455047	-0.75856	0.428269	0.22006	-2.00837
Endocrine disorders	10014698	Hypophysitis	10062767	1.44977	1.23551	0.144805	7.61151	6.53203	1.84815	0.135748	0.108443	-2.30964	0.102956	0.0460731	-4.06663
Gastrointestinal disorders	10017947	Ascites	10003445	0.826088	0.60357	-0.653875	0.415977	0.232367	-1.92433	1.98692	1.49155	0.0718421	0.266922	0.109941	-2.83277
Gastrointestinal disorders	10017947	Colitis	10009887	1.57482	1.42073	0.299266	4.58287	4.13517	1.49613	0.261773	0.232677	-1.37186	0.239335	0.169428	-2.42593
Gastrointestinal disorders	10017947	Diarrhoea	10012735	1.19333	1.08587	0.0462762	3.49099	3.17805	1.25222	0.459483	0.419291	-0.751433	0.375943	0.294451	-1.66517
Gastrointestinal disorders	10017947	Nausea	10028813	1.1062	0.954328	-0.105051	2.20491	1.88159	0.699293	0.674633	0.589226	-0.474262	0.552244	0.401795	-1.24746
Gastrointestinal disorders	10017947	Vomiting	10047700	1.19188	1.0124	-0.0513571	2.01877	1.68291	0.567896	0.672623	0.577845	-0.499502	0.557397	0.390635	-1.28562
Gastrointestinal disorders	10017947	Immune-mediated enterocolitis	10078961	3.94803	3.36894	0.937122	0.883619	0.688893	-0.518642	0.34506	0.290013	-1.16241	0.236573	0.136539	-2.6849
General disorders and administration site conditions	10018065	Asthenia	10003549	0.598004	0.505955	-0.811416	0.987512	0.810548	-0.304167	1.48435	1.29954	0.0862034	0.925244	0.72455	-0.458972
General disorders and administration site conditions	10018065	Death	10011906	0.567803	0.539061	-0.658923	0.622427	0.579038	-0.672962	1.39708	1.34076	0.146509	1.92833	1.81489	0.664846
General disorders and administration site conditions	10018065	Drug ineffective	10013709	0.551106	0.433168	-1.0143	0.298938	0.188843	-2.22076	1.93612	1.59455	0.161592	1.3815	1.03232	-0.0142058
General disorders and administration site conditions	10018065	Fatigue	10016256	0.929116	0.824497	-0.247027	1.65192	1.44454	0.407719	0.82182	0.740378	-0.273758	0.985512	0.812937	-0.300909
General disorders and administration site conditions	10018065	Pyrexia	10037660	1.57004	1.40976	0.290366	0.988284	0.843347	-0.246226	0.741501	0.668206	-0.353622	0.724867	0.583023	-0.741818
General disorders and administration site conditions	10018065	General physical health deterioration	10049438	0.811545	0.671114	-0.49651	0.689044	0.519488	-0.884177	1.47864	1.25362	0.0464064	0.723232	0.516039	-0.914581
General disorders and administration site conditions	10018065	Adverse event	10060933	0.457663	0.391718	-1.1138	5.81617	5.20225	1.68933	0.624309	0.558313	-0.506692	1.02675	0.553781	-0.84781
General disorders and administration site conditions	10018065	Disease progression	10061818	0.36527	0.228952	-1.81767	0.264482	0.117066	-2.74794	0.28068	0.196761	-1.63593	17.3391	12.7231	2.43749
Hepatobiliary disorders	10019805	Cholangitis	10008604	0.851311	0.608817	-0.651285	0.076746	0.0190493	-4.69072	2.17806	1.59044	0.0894488	0.505685	0.248989	-1.83798
Hepatobiliary disorders	10019805	Hepatic function abnormal	10019670	2.58224	2.11951	0.590503	0.280721	0.167525	-2.37168	0.577564	0.471864	-0.701225	1.03533	0.724508	-0.475411
Hepatobiliary disorders	10019805	Hepatitis	10019717	2.70493	2.23852	0.636969	1.13443	0.8615	-0.246329	0.395889	0.322465	-1.06616	0.700399	0.467415	-1.04777
Hepatobiliary disorders	10019805	Liver disorder	10024670	2.71809	2.25847	0.645972	0.437387	0.294252	-1.63331	0.593066	0.490871	-0.659664	0.52865	0.337475	-1.47772
Hepatobiliary disorders	10019805	Immune-mediated hepatitis	10078962	5.50424	4.18806	0.993677	0.188631	0.0838417	-3.19271	0.332726	0.249136	-1.36319	0.40438	0.19971	-2.12463
Hepatobiliary disorders	10019805	Immune-mediated hepatic disorder	10083521	5.32187	4.02094	0.966124	0.0327279	0.00458899	-5.85683	0.404492	0.303736	-1.1575	0.265672	0.109431	-2.83892
Immune system disorders	10021428	Cytokine release syndrome	10052015	7.64964	5.52047	1.10319	0.116381	0.0371863	-4.04727	0.292982	0.21	-1.55921
Immune system disorders	10021428	Autoimmune disorder	10061664	1.75378	1.44711	0.275157	0.305533	0.190559	-2.20646	1.12159	0.928632	-0.158039	0.131036	0.0542521	-3.78883
Infections and infestations	10021881	Pneumonia	10035664	0.788628	0.684576	-0.457713	0.716503	0.583502	-0.723156	1.18383	1.05047	-0.0360346	1.48365	1.23177	0.231587
Infections and infestations	10021881	Sepsis	10040047	1.41367	1.15522	0.0615087	1.23916	0.945782	-0.131682	0.786526	0.649097	-0.425271	0.508949	0.317246	-1.55811
Injury, poisoning and procedural complications	10022117	Fall	10016173	0.680901	0.520709	-0.806255	0.812517	0.569623	-0.775574	1.70792	1.36219	0.0579368	0.499018	0.29208	-1.66065
Injury, poisoning and procedural complications	10022117	Radiation pneumonitis	10037765	0.0691012	0.0406459	-4.09701				0.16917	0.134833	-2.04411	52.8978	42.6687	3.12218
Injury, poisoning and procedural complications	10022117	Prescribed overdose	10051076	0.843361	0.662734	-0.527408	7.55339	6.14907	1.7704	0.301039	0.237648	-1.39702
Injury, poisoning and procedural complications	10022117	Infusion related reaction	10051792	0.688807	0.537863	-0.763412	0.841848	0.608807	-0.687205	1.69553	1.37565	0.0735738	0.455851	0.271951	-1.7582
Injury, poisoning and procedural complications	10022117	Off label use	10053762	1.03898	0.952615	-0.0829162	0.544085	0.468222	-0.997337	1.45721	1.3454	0.135785	0.406684	0.329583	-1.50683
Injury, poisoning and procedural complications	10022117	Prescribed underdose	10073085	0.500859	0.36164	-1.24692	0.132094	0.0545285	-3.72977	4.26657	3.12433	0.38216
Injury, poisoning and procedural complications	10022117	Intentional product use issue	10076308	1.42234	1.29511	0.216809	0.289514	0.230695	-1.95841	1.46136	1.33374	0.124737
Injury, poisoning and procedural complications	10022117	Product use issue	10076309	0.236364	0.168861	-2.20637	0.257391	0.15626	-2.46962	5.9013	4.5061	0.517376	0.20132	0.100033	-3.05471
Injury, poisoning and procedural complications	10022117	Product use in unapproved indication	10076476	0.919348	0.779093	-0.325061	0.298515	0.207085	-2.10713	1.83159	1.57155	0.178314	0.426586	0.290329	-1.68477
Injury, poisoning and procedural complications	10022117	Product storage error	10079843	0.343577	0.267823	-1.60671	2.23914	1.85919	0.676445	1.67099	1.41611	0.115447
Investigations	10022891	Weight decreased	10047895	0.77497	0.646793	-0.53449	1.7224	1.42326	0.374908	1.07366	0.923073	-0.140546	0.46789	0.318227	-1.56058
Metabolism and nutrition disorders	10027433	Cachexia	10006895	0.169438	0.100546	-2.86899	0.0852596	0.0273091	-4.46721	10.562	6.68927	0.536455	0.090184	0.0224272	-4.52298
Metabolism and nutrition disorders	10027433	Dehydration	10012174	1.34861	1.08199	-0.0102553	3.53571	2.83447	1.09541	0.408534	0.326641	-1.06062	0.292986	0.151122	-2.50958
Metabolism and nutrition disorders	10027433	Diabetic ketoacidosis	10012671	2.29356	1.84868	0.471737	0.130418	0.0581548	-3.69079	0.816934	0.658862	-0.425626	0.572225	0.346166	-1.44006
Metabolism and nutrition disorders	10027433	Hyponatraemia	10021036	1.47495	1.16116	0.0488657	2.02504	1.53682	0.429139	0.66083	0.524413	-0.622434	0.0386312	0.00542284	-5.68523
Metabolism and nutrition disorders	10027433	Type 1 diabetes mellitus	10067584	2.42094	1.94042	0.507521	0.138015	0.0615164	-3.6137	0.833421	0.668186	-0.417708	0.333198	0.171669	-2.3381
Metabolism and nutrition disorders	10027433	Fulminant type 1 diabetes mellitus	10072628	1.20145	0.9215	-0.189336	0.0842501	0.0269879	-4.48343	1.79103	1.38187	0.046325	0.179691	0.0669068	-3.42935
Musculoskeletal and connective tissue disorders	10028395	Arthralgia	10003239	0.800242	0.663729	-0.507781	0.742877	0.567844	-0.767829	1.36434	1.16207	0.00363611	0.923979	0.685862	-0.537783
Musculoskeletal and connective tissue disorders	10028395	Arthritis	10003246	1.56205	1.23879	0.113338	0.574263	0.375375	-1.31363	0.929072	0.743124	-0.3373	0.621193	0.375405	-1.3337
Musculoskeletal and connective tissue disorders	10028395	Back pain	10003988	0.77819	0.631595	-0.570158	0.674045	0.494571	-0.950609	1.66717	1.38947	0.0950681	0.487894	0.315072	-1.57041
Musculoskeletal and connective tissue disorders	10028395	Myositis	10028653	2.20444	1.74197	0.411715	0.209065	0.103481	-2.96132	0.752144	0.594589	-0.518813	0.778938	0.482967	-1.00733
Musculoskeletal and connective tissue disorders	10028395	Rheumatoid arthritis	10039073	0.561963	0.394284	-1.14928	0.732886	0.462416	-1.0492	2.07874	1.55346	0.0907052	0.439617	0.216884	-2.01669
Neoplasms benign, malignant and unspecified (incl cysts and polyps)	10029104	Neoplasm malignant	10028997	0.161044	0.0821901	-3.09235	17.3159	12.317	2.10365	0.150723	0.0968953	-2.4684	1.09206	0.63084	-0.679636
Neoplasms benign, malignant and unspecified (incl cysts and polyps)	10029104	Malignant neoplasm progression	10051398	0.631481	0.589432	-0.587871	0.922437	0.846825	-0.221983	1.24768	1.18064	0.0718604	1.50465	1.38001	0.377342
Neoplasms benign, malignant and unspecified (incl cysts and polyps)	10029104	Metastases to central nervous system	10059282	0.6485	0.510901	-0.820125	1.03763	0.781603	-0.367765	0.454795	0.372557	-0.920852	6.03205	4.94225	1.7797
Nervous system disorders	10029205	Cerebral infarction	10008118	0.567022	0.371457	-1.23159	0.0479157	0.00670465	-5.34145	2.56336	1.77943	0.116966	0.990184	0.548742	-0.855419
Nervous system disorders	10029205	Headache	10019211	1.28388	1.08406	0.0142339	2.40324	2.00199	0.757901	0.583742	0.496629	-0.635694	0.398561	0.257805	-1.84106
Renal and urinary disorders	10038359	Acute kidney injury	10069339	1.7079	1.42168	0.263619	0.954168	0.723353	-0.462621	0.748825	0.625916	-0.447822	0.489759	0.312876	-1.57887
Respiratory, thoracic and mediastinal disorders	10038738	Dyspnoea	10013968	0.838637	0.733807	-0.37827	0.520243	0.415464	-1.1697	1.2166	1.08458	-0.0128628	1.5693	1.31757	0.317954
Respiratory, thoracic and mediastinal disorders	10038738	Haemoptysis	10018964	0.367759	0.230469	-1.80951	0.220386	0.0904909	-3.04803	2.36916	1.68681	0.104859	1.6393	1.03703	-0.059547
Respiratory, thoracic and mediastinal disorders	10038738	Lung disorder	10025082	0.480479	0.363279	-1.23351	0.269806	0.158186	-2.44504	1.58805	1.28925	0.0371121	2.41673	1.85528	0.703324
Respiratory, thoracic and mediastinal disorders	10038738	Pneumonitis	10035742	0.810974	0.709469	-0.41537	0.334701	0.255246	-1.82542	0.64677	0.576941	-0.48023	5.13109	4.53355	1.72747
Skin and subcutaneous tissue disorders	10040785	Pemphigoid	10034277	0.415455	0.304505	-1.45417	0.104827	0.0433444	-4.04491	4.6599	3.49942	0.433597	0.167022	0.0690561	-3.45813
Skin and subcutaneous tissue disorders	10040785	Pruritus	10037087	1.04914	0.900787	-0.166557	2.13266	1.81142	0.655967	0.723189	0.630229	-0.419865	0.546627	0.394481	-1.27231
Skin and subcutaneous tissue disorders	10040785	Rash	10037844	1.23021	1.1037	0.0570257	2.35709	2.09608	0.827036	0.551781	0.497592	-0.602349	0.711399	0.575007	-0.759541
Vascular disorders	10047065	Hypotension	10021097	1.57945	1.25578	0.127271	1.44786	1.0772	0.0156829	0.648185	0.518046	-0.629485	0.528948	0.30939	-1.58459
