# Supplementary material for: Evaluating the toxicity profile of combination immune checkpoint inhibitors: a disproportionality analysis of real-world adverse events from the FDA Adverse Event Reporting System for tremelimumab, durvalumab, ipilimumab, and nivolumab
Source: Front Immunol. 2025 Sep 1;16:1631273. doi: 10.3389/fimmu.2025.1631273 (PMC12434006; doi:10.3389/fimmu.2025.1631273)
Supplement: Additional File 3 — AEs signal strength of Durvalumab + Tremelimumab and Durvalumab at the level of PTs (IC025 > 1.5) Description of data: A demonstration of the intensity of medication-related AEs at the PT level for IC025 > 1.5. [file Table3.xls]

## Sheet: D+T and D
System organ class	SOC code	Preferred term	PT code	Durvalumab a	Durvalumab ROR	Durvalumab IC025	Durvalumab IC signal strength	Durvalumab FDR-adjusted P value	Durvalumab + Tremelimumab a	Durvalumab + Tremelimumab ROR	Durvalumab + Tremelimumab IC025	Durvalumab + Tremelimumab IC signal strength	Durvalumab + Tremelimumab FDR-adjusted P value
General disorders and administration site conditions	10018065	Disease progression	10061818	101	17.3391	2.43749	++	<.0001
Hepatobiliary disorders	10019805	Liver disorder	10024670						26	6.58229	1.78458	++	<.0001
Hepatobiliary disorders	10019805	Immune-mediated hepatic disorder	10083521						15	7.82833	1.62831	++	<.0001
Immune system disorders	10021428	Cytokine release syndrome	10052015						24	15.8112	2.55298	++	<.0001
Injury, poisoning and procedural complications	10022117	Radiation pneumonitis	10037765	456	52.8978	3.12218	+++	<.0001
Injury, poisoning and procedural complications	10022117	Toxicity to various agents	10070863	76	5.4444	1.55587	++	<.0001
Neoplasms benign, malignant and unspecified (incl cysts and polyps)	10029104	Metastases to adrenals	10027451	17	27.7024	1.68385	++	<.0001
Neoplasms benign, malignant and unspecified (incl cysts and polyps)	10029104	Metastases to bone	10027452	43	6.38342	1.52203	++	<.0001
Neoplasms benign, malignant and unspecified (incl cysts and polyps)	10029104	Non-small cell lung cancer recurrent	10029515	42	96.0721	2.53438	++	<.0001
Neoplasms benign, malignant and unspecified (incl cysts and polyps)	10029104	Liver carcinoma ruptured	10050842						10	530.827	2.10755	++	<.0001
Neoplasms benign, malignant and unspecified (incl cysts and polyps)	10029104	Metastases to central nervous system	10059282	149	6.03205	1.7797	++	<.0001
Respiratory, thoracic and mediastinal disorders	10038738	Pneumonitis	10035742	371	5.13109	1.72747	++	<.0001
